# Supplementary material for: Dataset on leaching properties of coal ashes from Malaysian coal power plant
Source: Data Brief. 2020 Jun 8;31:105843. doi: 10.1016/j.dib.2020.105843 (PMC7306575; doi:10.1016/j.dib.2020.105843)
Supplement: Supplementary file 1 [file mmc1.xml]

<?xml version="1.0" encoding="utf-8" standalone="no"?>
<data>
  <datasets>
    <author>drsalmiabeddu@gmail.com</author>
    <type>0</type>
    <dataset>
      <value>1</value>
      <reason>No data was used for the research described in the article</reason>
      <comments />
    </dataset>
  </datasets>
</data>
